# Supplementary material for: Incidence, Disease Spectrum, and Outcomes of Tuberculous Meningitis in South African Children: The Initial Impact of COVID-19
Source: Trop Med Infect Dis. 2025 May 7;10(5):127. doi: 10.3390/tropicalmed10050127 (PMC12115567; doi:10.3390/tropicalmed10050127)
Supplement: Supplementary file 1 [file tropicalmed-10-00127-s001.zip]

Archive with 1 entries (1 files):
- tropicalmed-3583601-supplementary.pdf
